# Supplementary material for: Comparative Analysis of Individual Carotenoid Profiles in Yellow- and White-Fleshed Potatoes (Solanum tuberosum L.) During Tuber Development
Source: Foods. 2024 Nov 20;13(22):3691. doi: 10.3390/foods13223691 (PMC11593604; doi:10.3390/foods13223691)
Supplement: Supplementary file 1 [file foods-13-03691-s001.zip › Supplementary Table S1.xlsx]

## Sheet: Sheet1
Supplementary Table S1.Caroteniods identifed in WS, YS and both in WS and YS
		Caroteniods identifed in WS only	Caroteniods identifed in YS only	Caroteniods identifed both in WS and YS
Stage 1	carotenes	α-carotene，ɛ-carotene	-----	β-carotene，
	free xanthophylls	--	----	violaxanthin,lutein,antheraxanthin,canthaxanthin,echinenone
				neoxanthin,zeaxanthin
	xanthophylls esters	violaxanthin dibutyrate	violaxanthin dimyristate, lutein dimyristate	violaxanthin myristate,lutein myristate,violaxanthin-myristate-laurate,lutein palmitate,violaxanthin laurate
Stage 2	carotenes	ɛ-carotene		β-carotene
	free xanthophylls	--	canthaxanthin, echinenone	violaxanthin,lutein,antheraxanthin,neoxanthin,zeaxanthin
		violaxanthin laurate	violaxanthin palmitate,violaxanthin-myristate-laurate,violaxanthin-myristate-palmitate,violaxanthin dimyristate,violaxanthin dipalmitate,lutein dilaurate	violaxanthin myristate,lutein myristate,lutein dimyristate,lutein palmitate
	xanthophylls esters
Stage 3	carotenes	--	--	β-carotene
	free xanthophylls	--	--	violaxanthin,lutein,antheraxanthin,neoxanthin,zeaxanthin
		violaxanthin laurate,	violaxanthin palmitate , violaxanthin-myristate-laurate,violaxanthin-myristate-palmitate,violaxanthin dimyristate,violaxanthin dipalmitate,	violaxanthin myristate,lutein myristate,lutein dimyristate,lutein palmitate
	xanthophylls esters
Stage 4	carotenes	β-carotene
	free xanthophylls	--	--	violaxanthin,lutein,antheraxanthin,neoxanthin,zeaxanthin,canthaxanthin,echinenone
	xanthophylls esters	zeaxanthin dipalmitate	violaxanthin palmitate,violaxanthin-myristate-laurate,violaxanthin-myristate-palmitate,violaxanthin dimyristate,violaxanthin dipalmitate,lutein dimyristate,,lutein palmitate,lutein dilaurate,zeaxanthin dimyristate	violaxanthin myristate,lutein myristate
Stage 5	carotenes	--	--	α-carotene,β-carotene
	free xanthophylls	canthaxanthin	--	violaxanthinlutein,antheraxanthin,neoxanthin,zeaxanthin
	xanthophylls esters		violaxanthin palmitate,violaxanthin-myristate-laurate,violaxanthin-myristate-palmitate,violaxanthin dimyristate,violaxanthin dipalmitate, lutein dimyristate,lutein palmitate,lutein dilaurate,violaxanthin dilaurate,zeaxanthin dimyristate	violaxanthin myristate,lutein myristate
